# Supplementary material for: Implementation of HPV Self‐Sampling in Cervical Cancer Screening Programs: A Bibliometric Analysis of Research Output, Global Trends, and Collaboration Networks
Source: Biomed Res Int. 2026 May 30;2026:9345778. doi: 10.1155/bmri/9345778 (PMC13239314; doi:10.1155/bmri/9345778)
Supplement: Supplementary file 1 — Supporting Information Additional supporting information can be found online in the Supporting Information section. Stoplist used for preprocessing Scopus Index Keywords in the thematic analyses. This file contains the predefined terms removed before the trend‐topic and keyword co‐occurrence analyses, including document‐type labels, demographic descriptors, study‐design and methodological terms, epidemiological/statistical expressions, clinical‐procedure terms, and broad indexing descriptors to improve the specificity and interpretability of the thematic maps. [file BMRI-2026-9345778-s001.txt]

*Supplementary Material 1. Stoplist used for preprocessing Scopus Index Keywords in the thematic analyses:

clinical trial
cross-sectional study
female
human
humans
meta-analysis
pilot study
randomised controlled trial
randomized controlled trial
randomized trial
review
systematic review
implementation research
latin america
policy
program evaluation
public health
qualitative research
qualitative study
quality improvement
questionnaire
santé publique
survey
male
aged
questionnaires
priority journal
epidemiology
major clinical study
young adult
adolescent
article
adult
middle aged
statistics and numerical data
vagina
womens health
women’s health
high risk population
age distribution
women's health
women ' s health
women ’ s health
women s health
nonhuman
cohort analysis
cross-sectional studies
comparative study
prevalence
controlled study
procedures
colposcopia
value predictive
follow up
sensitivity and specificity
virology
genetics
human tissue
intermethod comparison
dna
viral
papanicolaou test
dna, viral
isolation and purification
patient attitude
surveys and questionnaires
attitude to health
psychology
health knowledge, attitudes, practice
gynecological examination
interview
complication
predictive value
Predictive Value
Predictive value
